# Supplementary material for: ﻿A new genus and species of oceanic planktonic Tisbidae (Crustacea, Copepoda, Harpacticoida) with enlarged modified eyes
Source: Zookeys. 2024 Feb 15;1191:307–38. doi: 10.3897/zookeys.1191.114974 (PMC10885148; doi:10.3897/zookeys.1191.114974)
Supplement: XML Treatment for Gyorome [file zookeys.1191.114974-treatment1.xml]

<!DOCTYPE tp:taxon-treatment
  PUBLIC "-//TaxonX//DTD Taxonomic Treatment Publishing DTD v0 20100105//EN" "tax-treatment-NSO.dtd">
<tp:taxon-treatment xmlns:tp="http://www.plazi.org/taxpub"><tp:treatment-meta><kwd-group><label>Taxon classification</label><kwd>
                <named-content content-type="kingdom">Animalia</named-content>
              </kwd><kwd>
                <named-content content-type="order">Harpacticoida</named-content>
              </kwd><kwd>
                <named-content content-type="family">Tisbidae</named-content>
              </kwd></kwd-group><mixed-citation publication-type="journal"><person-group><name><surname>Komeda</surname><given-names>Sota</given-names></name><name><surname>Ohtsuka</surname><given-names>Susumu</given-names></name><name><surname>Huys</surname><given-names>Rony</given-names></name></person-group><article-title>﻿A new genus and species of oceanic planktonic <tp:taxon-name><tp:taxon-name-part taxon-name-part-type="family">Tisbidae</tp:taxon-name-part></tp:taxon-name> (<tp:taxon-name><tp:taxon-name-part taxon-name-part-type="subphylum">Crustacea</tp:taxon-name-part></tp:taxon-name>, <tp:taxon-name><tp:taxon-name-part taxon-name-part-type="subclass">Copepoda</tp:taxon-name-part></tp:taxon-name>, <tp:taxon-name><tp:taxon-name-part taxon-name-part-type="order">Harpacticoida</tp:taxon-name-part></tp:taxon-name>) with enlarged modified eyes</article-title><source>Zookeys</source><day>15</day><month>02</month><year>2024</year><volume>1191</volume><fpage>307</fpage><lpage>338</lpage><pub-id pub-id-type="doi">10.3897/zookeys.1191.114974</pub-id></mixed-citation></tp:treatment-meta><tp:nomenclature><label>﻿Genus</label><tp:taxon-name>
              <object-id xmlns:xlink="http://www.w3.org/1999/xlink" content-type="arpha" xlink:type="simple">6E9B0BE2-D07B-5599-8FB4-28D68E728805</object-id>
              <tp:taxon-name-part taxon-name-part-type="genus" reg="Gyorome">Gyorome</tp:taxon-name-part>
              <object-id xmlns:xlink="http://www.w3.org/1999/xlink" content-type="zoobank" xlink:type="simple">https://zoobank.org/D0C2FE57-C793-4EEA-A36A-609F05494255</object-id>
            </tp:taxon-name><tp:taxon-status xmlns:xlink="http://www.w3.org/1999/xlink" xlink:type="simple">gen. nov.</tp:taxon-status></tp:nomenclature><tp:treatment-sec sec-type="diagnosis" id="SECID0ESUAE"><title>Diagnosis.</title><p><tp:taxon-name><tp:taxon-name-part taxon-name-part-type="family">Tisbidae</tp:taxon-name-part></tp:taxon-name>. Body cyclopiform, large (&gt; 1 mm); genital and first abdominal somites completely fused in ♀, forming genital double-somite. Sexual dimorphism in prosomal ornamentation, antennule, maxilliped, P2 endopod, P5, P6 and urosomal segmentation. Prosome capacious and vaulted; dorsal surface pustulate (covered by dense pattern of denticles); posterior margin of cephalothorax with middorsal protrusion in ♀, absent in ♂. Cephalic region with large, paired, modified eyes, each comprising a baculiform ocellus, a globular (Gicklhorn’s?) organ and a semi-parabolic plate. Caudal ramus with seven setae and paired multi-branched tube-pores along posterior margin, displacing setae III–VI towards inner distal corner.</p><p>Antennule short, relatively compact and 8-segmented in ♀, with aesthetasc on segment 4; slender, 8-segmented and haplocer in ♂, with geniculation between segments 6 and 7, and aesthetasc on segment 4 and elongate digitiform segment 8. Antenna without seta on basis and proximal endopodal segment; exopod 4-segmented with armature [2, 1, 1, 3]. Mandible with unarmed basis and 1-segmented rami; exopod with one lateral and two terminal setae; endopod with two lateral and four terminal setae. Maxillule 3-segmented, comprising praecoxa, endopod, and compound segment representing fused coxa, basis and exopod. Maxilla 2-segmented, comprising syncoxa and allobasis; syncoxa with small coxal endite bearing one plumose seta; allobasis produced into curved claw with fine pinnules along outer margin and short plumose seta just over halfway claw length. Maxilliped ♀ 3-segmented, comprising short syncoxa articulating with subcylindrical pedestal, unarmed elongate basis, and small endopod with one unipinnate lateral seta and long, slender, distal claw accompanied at base by plumose seta. Maxilliped ♂ with modified basis (distal palmar margin produced into lobate spinular expansion) and endopod (with unguiform projection along medial margin).</p><p>P1–P4 with 3-segmented exopods and endopods; with dense pattern of minute spinules on anterior surface of protopod and rami. P1 outer spines on exp-2 and -3 without spinular combs; exp-2 not markedly longer than other exopodal segments. P1 endopod non-prehensile; indistinctly 3-segmented with transverse surface suture marking original segmentation between enp-2 and -3; enp-1 expanded in distal half forming lobate extension along medial margin; enp-3 small. P2 enp-1 inner seta modified in ♂, displaying pinnate ornamentation along distal half of outer margin (instead of plumose in ♀). Armature formula of P1–P4 as follows (Roman and Arabic numerals indicate spines and setae, respectively):</p><table-wrap id="T1" position="float" orientation="portrait"><table id="TID0ECADI" rules="all"><tbody><tr><th rowspan="2" colspan="1"/><th rowspan="2" colspan="1">Coxa</th><th rowspan="2" colspan="1">Basis</th><th rowspan="1" colspan="3">Exopod</th><th rowspan="1" colspan="3">Endopod</th></tr><tr><th rowspan="1" colspan="1">1</th><th rowspan="1" colspan="1">2</th><th rowspan="1" colspan="1">3</th><th rowspan="1" colspan="1">1</th><th rowspan="1" colspan="1">2</th><th rowspan="1" colspan="1">3</th></tr><tr><td rowspan="1" colspan="1">Leg 1 (P1)</td><td rowspan="1" colspan="1">0–0</td><td rowspan="1" colspan="1">I–I</td><td rowspan="1" colspan="1">I–0</td><td rowspan="1" colspan="1">I–1</td><td rowspan="1" colspan="1">I+5</td><td rowspan="1" colspan="1">0–1</td><td rowspan="1" colspan="1">0–1</td><td rowspan="1" colspan="1">3</td></tr><tr><td rowspan="1" colspan="1">Leg 2 (P2)</td><td rowspan="1" colspan="1">0–0</td><td rowspan="1" colspan="1">1–0</td><td rowspan="1" colspan="1">I–1</td><td rowspan="1" colspan="1">I–1</td><td rowspan="1" colspan="1">III, I+1, 2</td><td rowspan="1" colspan="1">0–1</td><td rowspan="1" colspan="1">0–2</td><td rowspan="1" colspan="1">I, 2, 2</td></tr><tr><td rowspan="1" colspan="1">Leg 3 (P3)</td><td rowspan="1" colspan="1">0–0</td><td rowspan="1" colspan="1">1–0</td><td rowspan="1" colspan="1">I–1</td><td rowspan="1" colspan="1">I–1</td><td rowspan="1" colspan="1">III, I+1, 3</td><td rowspan="1" colspan="1">0–1</td><td rowspan="1" colspan="1">0–2</td><td rowspan="1" colspan="1">I, 2, 3</td></tr><tr><td rowspan="1" colspan="1">Leg 4 (P4)</td><td rowspan="1" colspan="1">0–0</td><td rowspan="1" colspan="1">1–0</td><td rowspan="1" colspan="1">I–1</td><td rowspan="1" colspan="1">I–1</td><td rowspan="1" colspan="1">III, I+1, 3</td><td rowspan="1" colspan="1">0–1</td><td rowspan="1" colspan="1">0–2</td><td rowspan="1" colspan="1">I, 2, 2</td></tr></tbody></table></table-wrap><p>P5 2-segmented in both sexes, comprising baseoendopod and elongate exopod; obsolete endopodal lobe represented by one seta (minute in ♂); exopod with one outer, one inner and two terminal well developed setae. P6 with two minute setae in ♀; sixth pair of legs symmetrical in ♂, each with three well developed setae.</p></tp:treatment-sec><tp:treatment-sec sec-type="type species" id="SECID0E4ZAE"><title>Type species.</title><p><italic><tp:taxon-name><tp:taxon-name-part taxon-name-part-type="genus" reg="Gyorome">Gyorome</tp:taxon-name-part><tp:taxon-name-part taxon-name-part-type="species" reg="guttatum">guttatum</tp:taxon-name-part></tp:taxon-name></italic> gen. et sp. nov. (by original designation).</p></tp:treatment-sec><tp:treatment-sec sec-type="etymology" id="SECID0EO1AE"><title>Etymology.</title><p>The generic name is based on the Japanese word “<tp:taxon-name><tp:taxon-name-part taxon-name-part-type="genus" reg="Gyorome">Gyorome</tp:taxon-name-part></tp:taxon-name>”, meaning “bulging eyes” and refers to the large ocelli in the cephalosome of the type species. Gender neuter.</p></tp:treatment-sec></tp:taxon-treatment>
