# Supplementary material for: ﻿A new genus and species of oceanic planktonic Tisbidae (Crustacea, Copepoda, Harpacticoida) with enlarged modified eyes
Source: Zookeys. 2024 Feb 15;1191:307–38. doi: 10.3897/zookeys.1191.114974 (PMC10885148; doi:10.3897/zookeys.1191.114974)
Supplement: XML Treatment for Gyorome guttatum [file zookeys.1191.114974-treatment2.xml]

<!DOCTYPE tp:taxon-treatment
  PUBLIC "-//TaxonX//DTD Taxonomic Treatment Publishing DTD v0 20100105//EN" "tax-treatment-NSO.dtd">
<tp:taxon-treatment xmlns:tp="http://www.plazi.org/taxpub"><tp:treatment-meta><kwd-group><label>Taxon classification</label><kwd>
                <named-content content-type="kingdom">Animalia</named-content>
              </kwd><kwd>
                <named-content content-type="order">Harpacticoida</named-content>
              </kwd><kwd>
                <named-content content-type="family">Tisbidae</named-content>
              </kwd></kwd-group><mixed-citation publication-type="journal"><person-group><name><surname>Komeda</surname><given-names>Sota</given-names></name><name><surname>Ohtsuka</surname><given-names>Susumu</given-names></name><name><surname>Huys</surname><given-names>Rony</given-names></name></person-group><article-title>﻿A new genus and species of oceanic planktonic <tp:taxon-name><tp:taxon-name-part taxon-name-part-type="family">Tisbidae</tp:taxon-name-part></tp:taxon-name> (<tp:taxon-name><tp:taxon-name-part taxon-name-part-type="subphylum">Crustacea</tp:taxon-name-part></tp:taxon-name>, <tp:taxon-name><tp:taxon-name-part taxon-name-part-type="subclass">Copepoda</tp:taxon-name-part></tp:taxon-name>, <tp:taxon-name><tp:taxon-name-part taxon-name-part-type="order">Harpacticoida</tp:taxon-name-part></tp:taxon-name>) with enlarged modified eyes</article-title><source>Zookeys</source><day>15</day><month>02</month><year>2024</year><volume>1191</volume><fpage>307</fpage><lpage>338</lpage><pub-id pub-id-type="doi">10.3897/zookeys.1191.114974</pub-id></mixed-citation></tp:treatment-meta><tp:nomenclature><label>﻿</label><tp:taxon-name>
              <object-id xmlns:xlink="http://www.w3.org/1999/xlink" content-type="arpha" xlink:type="simple">7BD58734-0C72-5157-8706-D90C23AD9EEC</object-id>
              <tp:taxon-name-part taxon-name-part-type="genus" reg="Gyorome">Gyorome</tp:taxon-name-part>
              <tp:taxon-name-part taxon-name-part-type="species" reg="guttatum">guttatum</tp:taxon-name-part>
              <object-id xmlns:xlink="http://www.w3.org/1999/xlink" content-type="zoobank" xlink:type="simple">https://zoobank.org/20C65F2B-C974-40F9-B6E8-E7167EB00802</object-id>
            </tp:taxon-name><tp:taxon-authority>gen. et</tp:taxon-authority><tp:taxon-status xmlns:xlink="http://www.w3.org/1999/xlink" xlink:type="simple">sp. nov.</tp:taxon-status><xref ref-type="fig" rid="F1">Figs 1</xref><xref ref-type="fig" rid="F2">, 2</xref><xref ref-type="fig" rid="F3">, 3</xref><xref ref-type="fig" rid="F4">, 4</xref><xref ref-type="fig" rid="F5">, 5</xref><xref ref-type="fig" rid="F6">, 6</xref><xref ref-type="fig" rid="F7">, 7</xref></tp:nomenclature><tp:treatment-sec sec-type="type locality" id="SECID0EA4AE"><title>Type locality.</title><p>Japan, Kuroshio region (Off Mie Prefecture, <named-content xmlns:xlink="http://www.w3.org/1999/xlink" content-type="dwc:verbatimCoordinates" xlink:type="simple"><named-content content-type="geo-json" specific-use="{&#34;type&#34;:&#34;Point&#34;,&#34;coordinates&#34;:[136.000000,33.166667]}" id="NCID0EJ4AE" xlink:type="simple">33°10'N, 136°00'E</named-content></named-content>), epi- or mesopelagic zone (0–935 m depth).</p></tp:treatment-sec><tp:treatment-sec sec-type="type material" id="SECID0EO4AE"><title>Type material.</title><p><bold><italic>Holotype</italic></bold>: Undissected ♀ (1.80 mm) in vial (<named-content xmlns:xlink="http://www.w3.org/1999/xlink" content-type="dwc:institutional_code" xlink:title="National Museum of Nature and Science" xlink:href="http://grbio.org/institution/national-museum-nature-and-science" xlink:type="simple">NSMT</named-content>-Cr 31562). <bold><italic>Allotype</italic></bold>: ♂ (1.47 mm), dissected prosome, urosome and appendages mounted on glass slide (<named-content xmlns:xlink="http://www.w3.org/1999/xlink" content-type="dwc:institutional_code" xlink:title="National Museum of Nature and Science" xlink:href="http://grbio.org/institution/national-museum-nature-and-science" xlink:type="simple">NSMT</named-content>-Cr 31563). <bold><italic>Paratypes</italic></bold>: One dissected ♀ (1.77 mm) mounted on glass slide (<named-content xmlns:xlink="http://www.w3.org/1999/xlink" content-type="dwc:institutional_code" xlink:title="National Museum of Nature and Science" xlink:href="http://grbio.org/institution/national-museum-nature-and-science" xlink:type="simple">NSMT</named-content>-Cr 31564), one undissected ♀ (1.64 mm) preserved in 10% neutralized formalin-seawater solution in vial (<named-content xmlns:xlink="http://www.w3.org/1999/xlink" content-type="dwc:institutional_code" xlink:title="National Museum of Nature and Science" xlink:href="http://grbio.org/institution/national-museum-nature-and-science" xlink:type="simple">NSMT</named-content>-Cr 31565).</p></tp:treatment-sec><tp:treatment-sec sec-type="description" id="SECID0ET5AE"><title>Description of adult female.</title><p>Total body length ranging from 1.64–1.80 mm (<italic>n</italic> = 3). <bold><italic>Habitus</italic></bold> (Figs <xref ref-type="fig" rid="F1">1</xref>, <xref ref-type="fig" rid="F2">2A, B</xref>) cyclopiform and yellowish. Prosome (Fig. <xref ref-type="fig" rid="F2">2A, B</xref>) significantly expanded bilaterally, ovoid in dorsal aspect producing vaulted appearance; integument of cephalothorax (except anterior portion) and somites bearing legs 2–4 with dense pattern of minute surface denticles (Fig. <xref ref-type="fig" rid="F2">2A</xref>). Cephalosome completely fused to first pedigerous somite, forming cephalothorax; ventral surface between maxilliped and leg 1 with distinct protuberance; posterodorsal margin with semicircular lobate extension covering anterior third of leg 2-bearing somite. Anterior part of cephalosome with middorsal pair of baculiform ocelli (BO in Fig. <xref ref-type="fig" rid="F2">2A, B</xref>) and one pair of globular organs (GO in Fig. <xref ref-type="fig" rid="F2">2A, B</xref>) each surrounded by thin semi-parabolic plate (SP in Fig. <xref ref-type="fig" rid="F2">2A, B</xref>) either side of baculiform ocelli; lipid droplets (LD in Fig. <xref ref-type="fig" rid="F2">2B</xref>) filling up space between and posterior to semi-parabolic plates; ovaries (OV in Fig. <xref ref-type="fig" rid="F2">2B</xref>) occupying larger part of posterior half of cephalothorax. Rostrum (Fig. <xref ref-type="fig" rid="F2">2C</xref>) small and triangular, pointing downwards; labrum (LB in Fig. <xref ref-type="fig" rid="F2">2D</xref>) a rounded lobe with spinules around distal margin; paragnaths (PG in Fig. <xref ref-type="fig" rid="F2">2D</xref>) represented by semicircular lobes fringed with setulae posteriorly and laterally.</p><fig id="F1" position="float" orientation="portrait"><object-id xmlns:xlink="http://www.w3.org/1999/xlink" content-type="doi" xlink:type="simple">10.3897/zookeys.1191.114974.figure1</object-id><object-id xmlns:xlink="http://www.w3.org/1999/xlink" content-type="arpha" xlink:type="simple">78F40032-0F9A-5F3E-8224-80EF8F9A7A5C</object-id><label>Figure 1.</label><caption><p>Focus stacked micrographs of <italic><tp:taxon-name><tp:taxon-name-part taxon-name-part-type="genus" reg="Gyorome">Gyorome</tp:taxon-name-part><tp:taxon-name-part taxon-name-part-type="species" reg="guttatum">guttatum</tp:taxon-name-part></tp:taxon-name></italic> gen. et sp. nov., adult female, holotype, using <bold>A</bold> reflected (incident) light microscopy and <bold>B</bold> transmitted light microscopy. Abbreviations: BO, baculiform ocelli; GO, globular organs. Scale bars: 0.5 mm.</p></caption><graphic xmlns:xlink="http://www.w3.org/1999/xlink" xlink:href="zookeys-1191-307_article-114974__-g001.jpg" position="float" orientation="portrait" xlink:type="simple" id="oo_984940.jpg"><uri content-type="original_file" xlink:type="simple">https://binary.pensoft.net/fig/984940</uri></graphic></fig><fig id="F2" position="float" orientation="portrait"><object-id xmlns:xlink="http://www.w3.org/1999/xlink" content-type="doi" xlink:type="simple">10.3897/zookeys.1191.114974.figure2</object-id><object-id xmlns:xlink="http://www.w3.org/1999/xlink" content-type="arpha" xlink:type="simple">21F783CF-48DC-5060-8B12-5B0910C8EDDB</object-id><label>Figure 2.</label><caption><p><italic><tp:taxon-name><tp:taxon-name-part taxon-name-part-type="genus" reg="Gyorome">Gyorome</tp:taxon-name-part><tp:taxon-name-part taxon-name-part-type="species" reg="guttatum">guttatum</tp:taxon-name-part></tp:taxon-name></italic> gen. et sp. nov., adult female, holotype <bold>A</bold> habitus, internal structures omitted <bold>B</bold> habitus, dorsal view, surface ornamentation omitted <bold>C</bold> rostrum, ventral view <bold>D</bold> mouthparts, ventral view, right antenna, right mandibular palp, and both maxillules omitted. Abbreviations: A2, antenna; BO, baculiform ocellus; LB, labrum; LD, lipid droplets; MD, mandible; MX2, maxilla; MXP, maxilliped; OV, ovary; PG, paragnath; GO, globular organ; SP, semi-parabolic plate. Scale bars: 0.1 mm.</p></caption><graphic xmlns:xlink="http://www.w3.org/1999/xlink" xlink:href="zookeys-1191-307_article-114974__-g002.jpg" position="float" orientation="portrait" xlink:type="simple" id="oo_984941.jpg"><uri content-type="original_file" xlink:type="simple">https://binary.pensoft.net/fig/984941</uri></graphic></fig><p>Pedigerous somites bearing legs 2–4 completely separated (Fig. <xref ref-type="fig" rid="F2">2A, B</xref>); with well-developed pleurotergites, gradually decreasing in width; pleural areas of somites bearing legs 3 and 4 protruding posteriorly.</p><p><bold><italic>Urosome</italic></bold> (Fig. <xref ref-type="fig" rid="F3">3A, B</xref>) cylindrical, comprising fifth pedigerous somite, genital double-somite, and three free abdominal somites; all somites with dense pattern of minute surface denticles (Fig. <xref ref-type="fig" rid="F2">2A</xref>). Leg 5-bearing somite with lateral setular tufts in anterior half. Original segmentation of genital double-somite marked by transverse suture and accompanying spinules dorsally and dorsolaterally; posterior margin with spinules all around; copulatory pore small, located midventrally, immediately posterior to genital slit; copulatory duct well developed, with slight bilateral constriction halfway down its length. Genital double-somite and free abdominal somites with numerous minute tubercles laterally; fourth and fifth urosomites with continuous row of spinules around posterior margin; anal somite with setulae posteromedially and with paired rows of spinules near bases of caudal rami.</p><fig id="F3" position="float" orientation="portrait"><object-id xmlns:xlink="http://www.w3.org/1999/xlink" content-type="doi" xlink:type="simple">10.3897/zookeys.1191.114974.figure3</object-id><object-id xmlns:xlink="http://www.w3.org/1999/xlink" content-type="arpha" xlink:type="simple">D6DBEDBF-5A49-50F6-B998-0979B6BBFBDB</object-id><label>Figure 3.</label><caption><p><italic><tp:taxon-name><tp:taxon-name-part taxon-name-part-type="genus" reg="Gyorome">Gyorome</tp:taxon-name-part><tp:taxon-name-part taxon-name-part-type="species" reg="guttatum">guttatum</tp:taxon-name-part></tp:taxon-name></italic> gen. et sp. nov., adult female, paratype <bold>A, B</bold> urosome, dorsal and ventral views, respectively (surface denticles partly omitted to reveal other structures) <bold>C, D</bold> left caudal ramus, dorsal and ventral views, respectively (surface denticles omitted). Abbreviations: P6, sixth pair of legs; I–VII, caudal ramus setae I–VII; IT, inner branching tube-pore; OT, outer branching tube-pore. Scale bars: 0.1 mm.</p></caption><graphic xmlns:xlink="http://www.w3.org/1999/xlink" xlink:href="zookeys-1191-307_article-114974__-g003.jpg" position="float" orientation="portrait" xlink:type="simple" id="oo_984942.jpg"><uri content-type="original_file" xlink:type="simple">https://binary.pensoft.net/fig/984942</uri></graphic></fig><p><bold><italic>Caudal ramus</italic></bold> (Fig. <xref ref-type="fig" rid="F3">3C, D</xref>) ~ 3.3× as long as wide (measured in dorsal aspect); with seven setae, setae I–III and VII slender and naked, setae IV–V broken, represented in all specimens by short basal parts, setae VI slender and pinnate; seta I longer than caudal ramus, originating laterally in proximal third of ramus; seta II arising from outer distal corner; bases of setae IV and V positioned slightly ventral to that of seta VI; seta VI long (Fig. <xref ref-type="fig" rid="F3">3A, B</xref>), ~ 2.5× length of ramus length; seta VII located dorsally near inner margin at ~ 70% of ramus length; dorsal posterior margin of ramus with two elongate, branching tube-pores (inner one distinctly longer than outer one), covering bases of setae III–VI; ornamentation consisting of spinules on ventral surface of ramus and around bases of setae I–III and, to a lesser extent, VII.</p><p><bold><italic>Antennule</italic></bold> (Fig. <xref ref-type="fig" rid="F4">4A</xref>) 8-segmented, ~ 0.25× as long as body length; armature as follows: 1-(1), 2-(15), 3-(4), 4-(3 + ae), 5-(2), 6-(3), 7-(1), 8-(5); all setae naked; segment 1 with inner spinules; aesthetasc on segment 4 well-developed and 0.8× as long as antennule; segments 7 and 8 incompletely fused, original segmentation indicated by transverse surface suture.</p><fig id="F4" position="float" orientation="portrait"><object-id xmlns:xlink="http://www.w3.org/1999/xlink" content-type="doi" xlink:type="simple">10.3897/zookeys.1191.114974.figure4</object-id><object-id xmlns:xlink="http://www.w3.org/1999/xlink" content-type="arpha" xlink:type="simple">13F8369A-3496-5AA7-8CAE-3494AAD035A4</object-id><label>Figure 4.</label><caption><p><italic><tp:taxon-name><tp:taxon-name-part taxon-name-part-type="genus" reg="Gyorome">Gyorome</tp:taxon-name-part><tp:taxon-name-part taxon-name-part-type="species" reg="guttatum">guttatum</tp:taxon-name-part></tp:taxon-name></italic> gen. et sp. nov., adult female, paratype <bold>A</bold> right antennule, ventral view <bold>B</bold> right antenna <bold>C</bold> left mandible <bold>D</bold> right maxillule <bold>E</bold> right maxilla <bold>F</bold> left maxilliped, posterior view. Scale bars: 0.1 mm.</p></caption><graphic xmlns:xlink="http://www.w3.org/1999/xlink" xlink:href="zookeys-1191-307_article-114974__-g004.jpg" position="float" orientation="portrait" xlink:type="simple" id="oo_984943.jpg"><uri content-type="original_file" xlink:type="simple">https://binary.pensoft.net/fig/984943</uri></graphic></fig><p><bold><italic>Antenna</italic></bold> (Fig. <xref ref-type="fig" rid="F4">4B, B</xref>’) without ornamentation on coxa. Basis unarmed, with setules on posterior surface. Endopod 2-segmented; proximal segment unarmed, with setules along abexopodal margin; distal segment with one minute and two well developed elements laterally and six setae apically, inner margin with short spinules proximally and outer margin with longer spinules in proximal half. Exopod 4-segmented; segments 1–3 with one lateral seta; segment 4 with three apical setae and spinules along inner and outer margins.</p><p><bold><italic>Mandible</italic></bold> (Fig. <xref ref-type="fig" rid="F4">4C</xref>). Gnathobase with three well developed bicuspid teeth, three smaller teeth with terminal setular tuft, one hirsute dorsal seta, and transverse row of fine, densely arranged setules. Basis unarmed. Endopod unsegmented, with two proximal setae along inner margin and four distal setae; outer margin with row of setules. Exopod unsegmented, with one inner and two distal setae.</p><p><bold><italic>Maxillule</italic></bold> (Fig. <xref ref-type="fig" rid="F4">4D</xref>) 3-segmented, comprising praecoxa, endopod, and compound segment representing fused coxa, basis and exopod. Praecoxal arthrite with two naked setae on anterior surface; medial margin with one plumose seta; distal margin with two naked and three pinnate spines (fused at base to arthrite). Compound segment with few spinules along inner margin; coxa represented by subcylindrical endite with two setae; basal endites with three setae; exopod completely incorporated in segment, represented by single seta. Endopod distinct, with two setae.</p><p><bold><italic>Maxilla</italic></bold> (Fig. <xref ref-type="fig" rid="F4">4E</xref>) 2-segmented, comprising syncoxa and allobasis. Syncoxa with setules along outer margin; medial margin with proximal protuberance bearing spinular row; coxal endite represented by small process with one plumose apical seta. Allobasis produced into curved claw with fine pinnules along outer margin and short plumose seta just over halfway claw length.</p><p><bold><italic>Maxilliped</italic></bold> (Fig. <xref ref-type="fig" rid="F4">4F</xref>) 3-segmented, comprising syncoxa, basis and endopod. Syncoxa small, articulating with subcylindrical pedestal bearing long spinules at outer distal corner; with few spinules along medial margin. Basis elongate, ~ 3.5× as long as maximum width; unarmed; medial margin slightly expanded, with sparse long spinules in middle third and shorter spinules further distally; outer margin with two groups of long spinules as figured. Endopod small, subrectangular; outer margin with one unipinnate seta; distal margin with long, slender claw accompanied at base by plumose seta; claw with two closely set spinules halfway the inner margin.</p><p><bold><italic>Legs 1–4</italic></bold> (Fig. <xref ref-type="fig" rid="F5">5A–H</xref>) with large coxa, narrow basis and 3-segmented rami; without minute surface denticles. Coxa with several spinule rows along outer margin (particularly P2–P4) as figured. Basis with short spine (leg 1) or long naked seta (legs 2–4) on outer margin; inner lobate expansion with numerous long and/or short setules/spinules. Endopod longer (leg 1) or distinctly shorter (legs 2–4) than exopod.</p><fig id="F5" position="float" orientation="portrait"><object-id xmlns:xlink="http://www.w3.org/1999/xlink" content-type="doi" xlink:type="simple">10.3897/zookeys.1191.114974.figure5</object-id><object-id xmlns:xlink="http://www.w3.org/1999/xlink" content-type="arpha" xlink:type="simple">8211C988-F4EB-5BB2-9360-A282DC1B1D46</object-id><label>Figure 5.</label><caption><p><italic><tp:taxon-name><tp:taxon-name-part taxon-name-part-type="genus" reg="Gyorome">Gyorome</tp:taxon-name-part><tp:taxon-name-part taxon-name-part-type="species" reg="guttatum">guttatum</tp:taxon-name-part></tp:taxon-name></italic> gen. et sp. nov., adult female, paratype <bold>A, B</bold> right leg 1, anterior and posterior views, respectively <bold>A’, A</bold>’’ distal exopodal (A’) and endopodal (A’’) segment of left leg 1, posterior view showing setae at full length <bold>C, D</bold> left leg 2 anterior and posterior views, respectively <bold>E, F</bold> left leg 3, anterior and posterior views, respectively <bold>G</bold> left leg 4, posterior view <bold>H</bold> endopod of left leg 4, anterior view <bold>I</bold> right leg 5, anterior view. Scale bar: 0.1 mm.</p></caption><graphic xmlns:xlink="http://www.w3.org/1999/xlink" xlink:href="zookeys-1191-307_article-114974__-g005.jpg" position="float" orientation="portrait" xlink:type="simple" id="oo_984944.jpg"><uri content-type="original_file" xlink:type="simple">https://binary.pensoft.net/fig/984944</uri></graphic></fig><p><bold><italic>Leg 1</italic></bold> (Fig. <xref ref-type="fig" rid="F5">5A, B</xref>). Basis with long inner spine, extending to middle of enp-2, bipinnate except for plumose proximal quarter; distal margin with anterior spinules near articulation with endopod. Exopodal segments with spinules along outer margins; exp-2 not markedly longer than other segments, with setules along inner margin; outer spines without spinular combs. Endopod indistinctly 3-segmented with transverse surface suture marking original segmentation between enp-2 and -3; outer margins of all segments with spinules, additional spinules along inner margins of enp-1 and -2; enp-1 expanded in distal half forming lobate extension along medial margin; enp-3 small.</p><p><bold><italic>Legs 2–4</italic></bold> (Fig. <xref ref-type="fig" rid="F5">5C–H</xref>). Exp-2 markedly shorter than proximal and distal segments. Exopodal spines more robust than in P1. Spinular ornamentation present along outer margins of all exopodal and endopodal segments, and along inner margin of exp-1; few spinules also discernible along inner margin of exp-2. Posterior surface of P3–P4 exp-3, P2 enp-1–3, P3 enp-2 and P4 enp-2–3 with additional spinules. Armature formula as for genus.</p><p><bold><italic>Leg 5</italic></bold> (Fig. <xref ref-type="fig" rid="F5">5I</xref>) 2-segmented, comprising baseoendopod and 1-segmented exopod. Baseoendopod apparently fused basally to somite; endopodal lobe obsolete, armature represented by one very long seta (twice length of exopod); outer basal seta very long and naked. Exopod elongate, gradually widening towards distal margin; ~ 2.8× as long as maximum width; with setules along outer margin; armature consisting of one inner, one outer and two terminal setae (all elements sparsely bipinnate); small apical tubercle discernible between outer and outer terminal setae.</p><p><bold><italic>Sixth pair of legs</italic></bold> (P6 in Fig. <xref ref-type="fig" rid="F3">3B</xref>) fused medially, forming common plate closing off genital slit; each leg represented by one long outer and one short inner setae. Egg-sac not observed.</p></tp:treatment-sec><tp:treatment-sec sec-type="description" id="SECID0EOKAG"><title>Description of adult male.</title><p>Total body length 1.47 mm (<italic>n</italic> = 1). Sexual dimorphism in prosomal ornamentation, antennule, maxilliped, P2 endopod, P5, P6 and urosomal segmentation.</p><p>Prosome resembling that of female except for denticles covering dorsal surface of cephalothorax and pedigerous somites much denser and middorsal protrusion around posterior margin of cephalothorax not expressed (Fig. <xref ref-type="fig" rid="F6">6A, B</xref>). Urosome (Fig. <xref ref-type="fig" rid="F6">6C, D</xref>) 6-segmented; denticles covering surface sparser than on prosome; spermatophore located in left half of genital somite; caudal ramus similar to that of female.</p><fig id="F6" position="float" orientation="portrait"><object-id xmlns:xlink="http://www.w3.org/1999/xlink" content-type="doi" xlink:type="simple">10.3897/zookeys.1191.114974.figure6</object-id><object-id xmlns:xlink="http://www.w3.org/1999/xlink" content-type="arpha" xlink:type="simple">A5DC31E9-6F5C-50A3-A0A9-2F55F1E0F084</object-id><label>Figure 6.</label><caption><p><italic><tp:taxon-name><tp:taxon-name-part taxon-name-part-type="genus" reg="Gyorome">Gyorome</tp:taxon-name-part><tp:taxon-name-part taxon-name-part-type="species" reg="guttatum">guttatum</tp:taxon-name-part></tp:taxon-name></italic> gen. et sp. nov., adult male, paratype <bold>A, B</bold> habitus, internal structures omitted, dorsal and lateral views, respectively <bold>C, D</bold> urosome, dorsal and ventral views, respectively (surface denticles partly omitted to reveal other structures). Abbreviation: P6, leg 6. Scale bars: 0.1 mm.</p></caption><graphic xmlns:xlink="http://www.w3.org/1999/xlink" xlink:href="zookeys-1191-307_article-114974__-g006.jpg" position="float" orientation="portrait" xlink:type="simple" id="oo_984945.jpg"><uri content-type="original_file" xlink:type="simple">https://binary.pensoft.net/fig/984945</uri></graphic></fig><p><bold><italic>Antennule</italic></bold> (Fig. <xref ref-type="fig" rid="F7">7A, A</xref>’) 8-segmented, ~ 0.4× as long as body length; armature as follows: 1-(1), 2-(11), 3-(9), 4-(6 + ae), 5-(1), 6-(0), 7-(2), 8-(7 + ae); segment 1 with spinular pattern on ventral surface; segment 6 with spinules; geniculation between segments 6 and 7; terminal portion of segment 8 digitiform and slowly curved.</p><fig id="F7" position="float" orientation="portrait"><object-id xmlns:xlink="http://www.w3.org/1999/xlink" content-type="doi" xlink:type="simple">10.3897/zookeys.1191.114974.figure7</object-id><object-id xmlns:xlink="http://www.w3.org/1999/xlink" content-type="arpha" xlink:type="simple">9FF8F81C-4AC4-5767-97F2-477BF720900C</object-id><label>Figure 7.</label><caption><p><italic><tp:taxon-name><tp:taxon-name-part taxon-name-part-type="genus" reg="Gyorome">Gyorome</tp:taxon-name-part><tp:taxon-name-part taxon-name-part-type="species" reg="guttatum">guttatum</tp:taxon-name-part></tp:taxon-name></italic> gen. et sp. nov., adult male, paratype <bold>A</bold> left antennule, ventral view <bold>A</bold>’ segment 1 of left antennule showing detached seta <bold>B</bold> right maxilliped, anterior view <bold>C</bold> left basis of leg 1, posterior view <bold>D</bold> endopod of left leg 2, posterior view <bold>E</bold> right leg 5, anterior view. Abbreviation: RS, root of detached seta. Scale bars: 0.1 mm.</p></caption><graphic xmlns:xlink="http://www.w3.org/1999/xlink" xlink:href="zookeys-1191-307_article-114974__-g007.jpg" position="float" orientation="portrait" xlink:type="simple" id="oo_984946.jpg"><uri content-type="original_file" xlink:type="simple">https://binary.pensoft.net/fig/984946</uri></graphic></fig><p><bold><italic>Maxilliped</italic></bold> (Fig. <xref ref-type="fig" rid="F7">7B</xref>) 4-segmented; palmar margin of basis with lobate spinular expansion in distal third; medial margin of endopod produced into triangular unguiform projection.</p><p><bold><italic>Legs 1–4</italic></bold> similar to female condition except for inner basal spine of leg 1 without setulae or spinules (Fig. <xref ref-type="fig" rid="F7">7C</xref>) and inner seta of proximal endopodal segment of leg 2 (Fig. <xref ref-type="fig" rid="F7">7D</xref>) displaying pinnate ornamentation along distal half of outer margin (instead of plumose in female).</p><p><bold><italic>Leg 5</italic></bold> (Fig. <xref ref-type="fig" rid="F7">7E</xref>) 2-segmented as in female; endopodal seta much shorter, only ~ one-third the length of exopod; exopod ~ 3.1× as long as maximum width; outer margin with spinules.</p><p><bold><italic>Sixth pair of legs</italic></bold> (P6 in Fig. <xref ref-type="fig" rid="F6">6D</xref>) symmetrical, each represented by ovoid plate closing off genital aperture and bearing three naked, well developed setae.</p></tp:treatment-sec><tp:treatment-sec sec-type="etymology" id="SECID0E2OAG"><title>Etymology.</title><p>The specific name is derived from the Latin <italic><tp:taxon-name><tp:taxon-name-part taxon-name-part-type="genus" reg="Gyorome"/><tp:taxon-name-part taxon-name-part-type="species" reg="guttatum">guttatum</tp:taxon-name-part></tp:taxon-name></italic> meaning spotted or speckled and alludes to the dense denticular ornamentation on the male prosome (Fig. <xref ref-type="fig" rid="F6">6A, B</xref>).</p></tp:treatment-sec></tp:taxon-treatment>
